# Supplementary material for: Allele-dependent interaction of LRRK2 and NOD2 in leprosy
Source: PLoS Pathog. 2023 Mar 27;19(3):e1011260. doi: 10.1371/journal.ppat.1011260 (PMC10079233; doi:10.1371/journal.ppat.1011260)
Supplement: S1 Data — (XLSX) [file ppat.1011260.s014.xlsx]

## Sheet: Fig.2b
Fig 2b (Left panel)
Fluorescence signal intensity (ROS production)
Exp.1
Time (h)			0					1					2					4					6
	Wt	N551K	R1398H	DM	KO	Wt	N551K	R1398H	DM	KO	Wt	N551K	R1398H	DM	KO	Wt	N551K	R1398H	DM	KO	Wt	N551K	R1398H	DM	KO
replicate 1	129	168	158	114	193	811	881	575	585	754	1007	1203	658	755	574	974	811	706	735	648	652	536	632	536	512
replicate 2	108	140	153	133	171	735	802	528	611	622	829	1021	604	644	656	815	858	805	696	712	775	652	530	598	633
replicate 3	116	119	121	169	145	936	773	492	677	685	886	1044	733	682	627	854	966	673	678	611	682	616	553	627	526
Exp.2
Time (h)			0					1					2					4					6
	Wt	N551K	R1398H	DM	KO	Wt	N551K	R1398H	DM	KO	Wt	N551K	R1398H	DM	KO	Wt	N551K	R1398H	DM	KO	Wt	N551K	R1398H	DM	KO
replicate 1	99	156	165	154	132	798	768	559	461	608	884	785	789	671	668	764	998	558	792	781	551	812	416	465	517
replicate 2	135	135	146	119	114	740	758	683	571	676	1052	989	718	732	624	816	817	664	713	665	640	658	577	528	446
replicate 3	121	195	117	106	85	701	637	612	512	622	902	878	678	759	615	835	909	621	731	718	672	726	474	576	381
Exp. 3
Time (h)			0					1					2					4					6
	Wt	N551K	R1398H	DM	KO	Wt	N551K	R1398H	DM	KO	Wt	N551K	R1398H	DM	KO	Wt	N551K	R1398H	DM	KO	Wt	N551K	R1398H	DM	KO
replicate 1	175	159	189	165	151	854	838	624	771	561	972	1015	767	715	639	833	962	742	746	561	724	685	566	645	492
replicate 2	122	133	143	138	139	768	815	762	672	624	821	966	742	836	624	860	1116	673	622	682	661	616	487	614	472
replicate 3	136	115	135	121	122	744	784	662	691	658	854	911	663	736	751	804	932	630	675	624	623	637	505	548	438
Mean (n=9)	127	147	148	135	139	787	784	611	617	645	912	979	706	726	642	839	930	675	710	667	664	659	527	571	491
Fig 2b (Right panel)
Fluorescence signal intensity (ROS production)
Exp.1
Time (h)			0					1					2					4					6
	Wt	N551K	R1398H	DM	KO	Wt	N551K	R1398H	DM	KO	Wt	N551K	R1398H	DM	KO	Wt	N551K	R1398H	DM	KO	Wt	N551K	R1398H	DM	KO
replicate 1	143	134	162	125	116	642	482	460	402	533	1341	1232	758	689	872	1424	1408	874	1375	1001	969	753	625	606	687
replicate 2	176	143	145	115	126	598	573	382	351	435	1257	1152	716	787	923	1368	1373	1042	1182	1010	816	682	578	726	622
replicate 3	156	157	135	118	103	521	509	351	310	465	1128	1052	872	721	998	1295	1246	1006	1002	1241	872	667	523	625	745
Exp.2
Time (h)			0					1					2					4					6
	Wt	N551K	R1398H	DM	KO	Wt	N551K	R1398H	DM	KO	Wt	N551K	R1398H	DM	KO	Wt	N551K	R1398H	DM	KO	Wt	N551K	R1398H	DM	KO
replicate 1	215	212	103	173	82	496	632	347	303	389	1227	1414	856	673	856	1190	1321	1021	764	978	850	701	612	507	674
replicate 2	190	251	126	152	89	597	570	393	396	481	1401	1226	796	625	803	1338	1274	1133	867	918	883	845	593	573	613
replicate 3	188	242	117	161	101	535	541	502	365	429	1259	1188	720	566	774	1301	1202	1032	963	913	1031	756	558	615	577
Exp. 3
Time (h)			0					1					2					4					6
	Wt	N551K	R1398H	DM	KO	Wt	N551K	R1398H	DM	KO	Wt	N551K	R1398H	DM	KO	Wt	N551K	R1398H	DM	KO	Wt	N551K	R1398H	DM	KO
replicate 1	235	156	189	93	115	585	481	422	446	452	1435	1157	749	544	873	1501	1022	1011	1043	996	802	669	592	613	701
replicate 2	210	177	153	122	96	648	445	357	376	413	1219	1352	712	599	793	1376	1287	766	968	907	736	626	587	592	814
replicate 3	228	162	161	110	102	604	405	323	328	377	1316	1246	645	620	750	1385	1188	702	902	774	634	567	693	560	617
Mean (n=9)	193	182	143	129.9	103	580.7	515	393	364	442	1287	1224	758	647	849	1353	1258	954	1007	971	844	696	596	602	672

## Sheet: Fig.2d
Fig.2d
Exp.1					live cells (%)
	Wt	Wt + BCG	N551K	N551K +BCG	R1398H	R1398H + BCG	DM	DM + BCG	KO	KO + BCG
replicate 1	92.56	77.14	89.84	74.2	92.14	85.86	91.14	85.08	88.85	72.49
replicate 2	87.71	73.01	87.37	70.94	91.69	79.81	91.45	81.45	85.97	69.13
replicate 3	90.56	78.12	86.66	73.69	89.92	86.52	87.13	82.18	90.85	64.76
Exp.2					live cells (%)
	Wt	Wt + BCG	N551K	N551K +BCG	R1398H	R1398H + BCG	DM	DM + BCG	KO	KO + BCG
replicate 1	93	83.11	91.14	77.85	93.87	84.16	92.72	87.36	87.43	73.47
replicate 2	87.15	76.61	85.69	67.49	93.02	83.22	88.91	81.25	88.68	66.56
replicate 3	90.62	77.16	88.51	76.33	90.75	88.21	89.35	83.16	89.29	65.68

## Sheet: Fig.2e
Fig.2e
Exp.1					Apoptosis (%)
	Wt	Wt + BCG	N551K	N551K +BCG	R1398H	R1398H + BCG	DM	DM + BCG	KO	KO + BCG
replicate 1	5.98	18.01	7.4	21.48	5.88	11	6.27	11.1	8.5	25.84
replicate 2	7.86	18.48	11.11	22.3	8.94	10.16	9.98	14.24	6.31	29.62
replicate 3	10.67	20.78	10.68	27.31	5.73	13.29	7.38	12.72	9.88	23.47
Exp.2					Apoptosis (%)
	Wt	Wt + BCG	N551K	N551K +BCG	R1398H	R1398H + BCG	DM	DM + BCG	KO	KO + BCG
replicate 1	10.57	23.78	9.68	26.13	6.82	16.24	6.58	13.81	10.79	25.02
replicate 2	4.68	12.91	5.4	17.32	4.09	11.72	4.99	9.1	8.55	21.86
replicate 3	6.86	17.38	8.51	18.86	6.69	7.25	7.92	13.78	7.26	28.65

## Sheet: Fig.3b
Fluorescence signal intensity (ROS production)
Fig.3b (left panel)
	LRRK2 Wt + NOD2 Wt			LRRK2 Wt + NOD2 R702W			LRRK2 Wt + empty vector
Time (h)	replicate 1	replicate 2	replicate 3	replicate 1	replicate 2	replicate 3	replicate 1	replicate 2	replicate 3
0	238	257	233	229	195	224	187	205	176
2	1892	2012	2163	1345	1576	1452	1042	996	1123
4	2265	2567	2518	1642	1766	1812	1152	1228	1298
6	2266	2442	2445	1501	1708	1831	687	751	624
Fig.3b (middle panel)
	LRRK2 DM + NOD2 Wt			LRRK2 DM + NOD2 R702W			LRRK2 DM + empty vector
Time (h)	replicate 1	replicate 2	replicate 3	replicate 1	replicate 2	replicate 3	replicate 1	replicate 2	replicate 3
0	238	257	233	229	195	224	199	186	172
2	1532	1742	1663	1145	1476	1552	632	521	488
4	1765	2067	2018	1542	1766	1812	879	765	671
6	1466	1542	1645	1201	1408	1331	552	497	512
Fig.3b (right panel)
	LRRK2 KO + NOD2 Wt			LRRK2 KO + NOD2 R702W			LRRK2 KO + empty vector
Time (h)	replicate 1	replicate 2	replicate 3	replicate 1	replicate 2	replicate 3	replicate 1	replicate 2	replicate 3
0	188	215	228	185	235	171	157	175	181
2	1442	1596	1623	1445	1376	1215	652	491	446
4	1762	1976	1821	1842	1658	1458	774	662	626
6	1686	1721	1824	1691	1576	1321	534	612	522

## Sheet: Fig.3c
Apoptosis (%)
Exp.1 (Fig 3c)
			LRRK2 Wt						LRRK2 DM						LRRK2 KO
transfection	empty vector	NOD2 Wt	NOD2 R702W	empty vector	NOD2 Wt	NOD2 R702W	empty vector	NOD2 Wt	NOD2 R702W	empty vector	NOD2 Wt	NOD2 R702W	empty vector	NOD2 Wt	NOD2 R702W	empty vector	NOD2 Wt	NOD2 R702W
BCG(MOI 10:1)	−	−	−	+	+	+	−	−	−	+	+	+	−	−	−	+	+	+
replicate 1	4.45	7.34	6.97	20.21	24.55	19.33	6.31	6.89	5.12	13.11	17.88	15.67	9.23	6.45	5.56	30.11	22.33	18.99
replicate 2	6.82	4.22	5.46	15.55	18.77	15.21	5.45	5.21	2.67	6.88	13.21	7.82	4.55	2.82	3.89	21.88	18.99	23.24
replicate 3	5.16	5.63	4.63	16.65	20.33	13.45	3.12	3.25	4.86	7.82	15.32	10.11	5.23	4.51	3.56	22.67	25.55	25.44
Exp.2
			LRRK2 Wt						LRRK2 DM						LRRK2 KO
transfection	empty vector	NOD2 Wt	NOD2 R702W	empty vector	NOD2 Wt	NOD2 R702W	empty vector	NOD2 Wt	NOD2 R702W	empty vector	NOD2 Wt	NOD2 R702W	empty vector	NOD2 Wt	NOD2 R702W	empty vector	NOD2 Wt	NOD2 R702W
BCG(MOI 10:1)	−	−	−	+	+	+	−	−	−	+	+	+	−	−	−	+	+	+
replicate 1	3.89	5.88	3.11	25.07	26.99	24.77	3.13	3.67	7.66	13.35	18.56	15.49	6.39	3.07	6.8	32.11	33.33	26.31
replicate 2	4.64	3.64	5.82	18.61	28.19	21.43	5.65	6.67	6.83	12.24	15.25	10.68	3.89	7.26	4.67	31.36	25.69	30.32
replicate 3	2.72	3.73	2.07	14.59	18.37	16.59	4.3	2.09	4.34	9.96	9.2	10.87	2.13	1.97	3.16	26.31	26.11	23.34

## Sheet: Fig. 4c
Fig. 4c
LRRK2 and NOD2 colocalization rate (%)
Control	Father	Daughter
98.16	91.77	66.67
97.2	92	77.22
97.6	82.8	79.25
98	61	95.83
94.7	86	98.53
96.7	83.6	81.75
90	76.88	89.66
99	72.9	74.36
99	93.85	75.81
99.76	72.97	89.22
97.56	81	86.21
99.39	88.5	67.16
96.38	80	82.19
99.12	74.9	69.85
94.24	87.47	80.73
97.93	85.45	84.8
97.91	97.4	90.22
97.54	84.7	92.7
99.4	90.7	72.51
98.4	89.1	86.75
99.6	70.8	75.68
96.2	82.11	78.95
97.9	84.15	98.46
99.18	80	85.37
99.5	87.8	90
98.7	92.9	72.34
99.76	94.5	64.19
99.24	95.8	88.89
99.14	85.7	82.76
98.17	81.23	80.3
99.72	86.96	67.8
95.2	90.7	62.34
98.4	84	72.03
98.15	95.7	73.42
98.71	75.18	47.7
95.9	90.6	84.68
96.91	91.2	73
99	88.65	59.26
99	88.12	87
98.65	95.96	84.62

## Sheet: Fig.4f
Dual luciferase reporter assay
Relative luciferase activity (fold change), compared with the luciferase activity of LRRK2 KO cells transfected with empty vector in the absence of N-glycolyl MDP( set as 1.00)
Exp.1
			LRRK2 Wt						LRRK2 DM						LRRK2 KO
transfection	empty vector	NOD2 Wt	NOD2 R702W	empty vector	NOD2 Wt	NOD2 R702W	empty vector	NOD2 Wt	NOD2 R702W	empty vector	NOD2 Wt	NOD2 R702W	empty vector	NOD2 Wt	NOD2 R702W	empty vector	NOD2 Wt	NOD2 R702W
BCG(MOI 10:1)	−	−	−	+	+	+	−	−	−	+	+	+	−	−	−	+	+	+
replicate 1	3.9224	37.8354	20.7936	25.6482	87.7346	69.9254	1.9125	28.3126	21.0984	20.0994	70.8741	74.3654	1	24.9888	16.1641	15.5762	76.7866	56.7897
replicate 2	3.0476	39.5561	18.5763	21.7546	101.858	55.4629	1.5463	24.2838	16.9345	17.8502	91.3837	64.6543	1	28.0868	12.5682	13.6638	68.4452	54.0418
replicate 3	3.8354	31.2295	24.2542	24.2738	80.6548	62.3864	1.6679	30.4846	18.4572	21.4808	78.1624	61.6866	1	32.0622	15.0658	12.4538	71.981	52.4184
Exp.2 (Fig 4f)
			LRRK2 Wt						LRRK2 DM						LRRK2 KO
transfection	empty vector	NOD2 Wt	NOD2 R702W	empty vector	NOD2 Wt	NOD2 R702W	empty vector	NOD2 Wt	NOD2 R702W	empty vector	NOD2 Wt	NOD2 R702W	empty vector	NOD2 Wt	NOD2 R702W	empty vector	NOD2 Wt	NOD2 R702W
BCG(MOI 10:1)	−	−	−	+	+	+	−	−	−	+	+	+	−	−	−	+	+	+
replicate 1	2.0654	26.7826	23.5673	27.6682	139.153	96.5749	2.1618	19.2455	22.8862	15.1592	118.557	57.8769	1	24.3672	9.8943	12.5866	89.6356	57.7638
replicate 2	1.8075	20.703	17.3128	32.7674	112.476	88.6572	2.8974	23.1364	21.9328	17.6809	107.437	49.3547	1	21.8734	13.6587	10.3682	83.5672	61.5452
replicate 3	2.4332	22.1854	18.2168	20.9168	120.519	82.681	2.4416	18.2642	23.2674	19.9674	92.5634	55.6382	1	18.3029	11.6468	9.4647	79.4378	67.5862
Exp.3
			LRRK2 Wt						LRRK2 DM						LRRK2 KO
transfection	empty vector	NOD2 Wt	NOD2 R702W	empty vector	NOD2 Wt	NOD2 R702W	empty vector	NOD2 Wt	NOD2 R702W	empty vector	NOD2 Wt	NOD2 R702W	empty vector	NOD2 Wt	NOD2 R702W	empty vector	NOD2 Wt	NOD2 R702W
BCG(MOI 10:1)	−	−	−	+	+	+	−	−	−	+	+	+	−	−	−	+	+	+
replicate 1	2.1387	26.3281	13.8861	17.8675	86.5418	69.7834	3.3924	20.1236	13.5676	11.8972	67.5822	52.1352	1	17.7835	21.0781	10.8764	63.2686	42.4653
replicate 2	1.8341	23.1423	13.5952	19.5446	110.292	78.6861	2.7693	16.2813	14.2813	14.3165	69.1328	43.3658	1	20.3267	20.8672	9.3772	60.4672	47.8276
replicate 3	1.7245	33.0562	12.1738	23.1897	91.4653	65.1398	2.2778	18.4684	14.4684	15.5147	75.7625	49.1186	1	16.2387	15.9792	7.1034	70.6758	50.9846

## Sheet: Fig.5a
Fig 5a
MCP-1 (pg/ml）
			LRRK2 Wt						LRRK2 DM						LRRK2 KO
transfection	empty vector	NOD2 Wt	NOD2 R702W	empty vector	NOD2 Wt	NOD2 R702W	empty vector	NOD2 Wt	NOD2 R702W	empty vector	NOD2 Wt	NOD2 R702W	empty vector	NOD2 Wt	NOD2 R702W	empty vector	NOD2 Wt	NOD2 R702W
BCG(MOI 10:1)	−	−	−	+	+	+	−	−	−	+	+	+	−	−	−	+	+	+
replicate 1	24.09	62.58	117	1167	3761	2828	0	0	19.37	880	1202	1004	24.09	115	151	1090	2124	1655
replicate 2	24.09	94.18	119	1221	2856	2442	0	13.98	0	1032	1470	1135	24.09	105	145	1089	1774	2256
replicate 3	21.8	88.39	117	1613	2778	2274	0	0	16.78	758	1192	914	24.09	111	155	936	2043	1665
TNF (pg/ml）
			LRRK2 Wt						LRRK2 DM						LRRK2 KO
transfection	empty vector	NOD2 Wt	NOD2 R702W	empty vector	NOD2 Wt	NOD2 R702W	empty vector	NOD2 Wt	NOD2 R702W	empty vector	NOD2 Wt	NOD2 R702W	empty vector	NOD2 Wt	NOD2 R702W	empty vector	NOD2 Wt	NOD2 R702W
BCG(MOI 10:1)	−	−	−	+	+	+	−	−	−	+	+	+	−	−	−	+	+	+
replicate 1	22.68	121	107	5512.38	11230	7904	6.77	99.49	46.88	4677	5880	8040.31	44.54	211	185	5012	8272	3246
replicate 2	20.81	87.1	96.23	4456.12	9540.32	6540.32	13.35	37.95	86.14	5930	8234.12	6040.32	41.52	166	136	5829	7422.32	6052
replicate 3	7.86	82.14	60.44	6430.36	10513.7	7533	6.1	53.76	45.32	5540.32	9273	6762.21	43.75	274	137	4843.32	9284	4434
IL-10 (pg/ml）
			LRRK2 Wt						LRRK2 DM						LRRK2 KO
transfection	empty vector	NOD2 Wt	NOD2 R702W	empty vector	NOD2 Wt	NOD2 R702W	empty vector	NOD2 Wt	NOD2 R702W	empty vector	NOD2 Wt	NOD2 R702W	empty vector	NOD2 Wt	NOD2 R702W	empty vector	NOD2 Wt	NOD2 R702W
BCG(MOI 10:1)	−	−	−	+	+	+	−	−	−	+	+	+	−	−	−	+	+	+
replicate 1	0	2.33	5.09	84.21	274	174.18	0	0	0	65.84	62.01	40.33	5.09	14.81	12.58	254	514	626
replicate 2	0	3.91	4.49	96.03	316	288	0	0	5.09	55.7	54.7	40.33	2.33	11.12	9	324	556	455
replicate 3	0	4.49	1.87	110.53	334	196.37	0	0	0	70.58	68.31	40.98	5.09	10.05	6.33	273	646	512
IL-6 (pg/ml）
			LRRK2 Wt						LRRK2 DM						LRRK2 KO
transfection	empty vector	NOD2 Wt	NOD2 R702W	empty vector	NOD2 Wt	NOD2 R702W	empty vector	NOD2 Wt	NOD2 R702W	empty vector	NOD2 Wt	NOD2 R702W	empty vector	NOD2 Wt	NOD2 R702W	empty vector	NOD2 Wt	NOD2 R702W
BCG(MOI 10:1)	−	−	−	+	+	+	−	−	−	+	+	+	−	−	−	+	+	+
replicate 1	0	0	2.19	51	260	143	0	0	0	78	194.09	90.03	0	0	0	59	164	148
replicate 2	0	1.97	0	81	195	181	0	0	2.65	71	152	103	0	0	1.97	61	195	169
replicate 3	0	0	0	65	236	153.99	0	0	0	95	129.23	111	0	0	2.51	40	136	101

## Sheet: Fig.5b
Fig 5b
MCP-1 (pg/ml）
			LRRK2 Wt						LRRK2 DM						LRRK2 KO
transfection	empty vector	NOD2 Wt	NOD2 R702W	empty vector	NOD2 Wt	NOD2 R702W	empty vector	NOD2 Wt	NOD2 R702W	empty vector	NOD2 Wt	NOD2 R702W	empty vector	NOD2 Wt	NOD2 R702W	empty vector	NOD2 Wt	NOD2 R702W
BCG(MOI 10:1)	−	−	−	+	+	+	−	−	−	+	+	+	−	−	−	+	+	+
replicate 1	28.14	83.07	52.41	63.54	339.4	295.6	5.04	12.21	32.12	48.21	208.68	155.73	33.47	65	41.27	35.05	264	162
replicate 2	23.04	94	59.85	82.95	401.6	233.7	5.04	48.58	20.73	35.21	250.53	185.73	57.44	85.6	64	32.35	249	178
replicate 3	24.53	92	61.85	66.09	310.7	218.8	8.04	40.4	20.73	29.04	220.68	120.04	49.28	86.7	57.5	28.75	199	127
TNF (pg/ml）
			LRRK2 Wt						LRRK2 DM						LRRK2 KO
transfection	empty vector	NOD2 Wt	NOD2 R702W	empty vector	NOD2 Wt	NOD2 R702W	empty vector	NOD2 Wt	NOD2 R702W	empty vector	NOD2 Wt	NOD2 R702W	empty vector	NOD2 Wt	NOD2 R702W	empty vector	NOD2 Wt	NOD2 R702W
BCG(MOI 10:1)	−	−	−	+	+	+	−	−	−	+	+	+	−	−	−	+	+	+
replicate 1	45.83	238	106	273	1647	1129	27.56	193	79.17	256	1184.8	866	97.5	208	177	214	1338.55	918.55
replicate 2	91.62	216	120	503	1202	884	54.33	144	105	226	1060.4	801	68.61	359	149	216	1087	782.2
replicate 3	79.37	196	92.09	312	1317	969	45.18	230	78.57	236	1330.5	767	95.5	300	147	159	894	638.5
IL-10 (pg/ml）
			LRRK2 Wt						LRRK2 DM						LRRK2 KO
transfection	empty vector	NOD2 Wt	NOD2 R702W	empty vector	NOD2 Wt	NOD2 R702W	empty vector	NOD2 Wt	NOD2 R702W	empty vector	NOD2 Wt	NOD2 R702W	empty vector	NOD2 Wt	NOD2 R702W	empty vector	NOD2 Wt	NOD2 R702W
BCG(MOI 10:1)	−	−	−	+	+	+	−	−	−	+	+	+	−	−	−	+	+	+
replicate 1	2.08	5.09	2.33	18.06	64.3	58.06	0	0	0	15.84	48.01	20.33	5.09	14.81	12.58	64.7	111.1	113.7
replicate 2	0	4.49	3.91	22.01	80.2	60.1	3.78	3.29	5.09	5.7	40.7	26.33	2.33	11.12	9	88	125.5	81.6
replicate 3	0	1.87	4.49	26.84	81.4	35.5	0	0	0	10.58	34.31	31.98	5.09	10.05	6.33	71	145.5	90.4

## Sheet: Fig.S4a
Supplementary Fig 4a
Fluorescence signal intensity (ROS production)
Time (h)		0			1			2			4			6
R1398H	Wt	Hetero	Homo	Wt	Hetero	Homo	Wt	Hetero	Homo	Wt	Hetero	Homo	Wt	Hetero	Homo
replicate 1	116	125	167	487	403	402	1132	903	752	1158	993	835	821	655	497
replicate 2	158	172	128	452	441	344	1096	967	668	1241	1182	976	852	713	642
replicate 3	134	153	112	599	508	317	1216	1125	647	1305	1078	813	705	796	586
LRRK2 R1398H
WT: R/R
Hetero: R/H
Homo: H/H

[truncated: 2 more sheets: Fig.S4b, Fig.S6]
